# Supplementary material for: Antibacterial Ingredients and Modes of the Methanol-Phase Extract from the Fruit of Amomum villosum Lour
Source: Plants (Basel). 2024 Mar 14;13(6):834. doi: 10.3390/plants13060834 (PMC10975419; doi:10.3390/plants13060834)
Supplement: Supplementary file 1 [file plants-13-00834-s001.zip]

Archive with 1 entries (1 files):
- plants-2902650-supplementary.pdf
